# Supplementary material for: Association of B Cells with Idiopathic Recurrent Pregnancy Loss: A Systematic Review and Meta-Analysis
Source: Int J Mol Sci. 2022 Dec 2;23(23):15200. doi: 10.3390/ijms232315200 (PMC9736675; doi:10.3390/ijms232315200)
Supplement: Supplementary file 1 [file ijms-23-15200-s001.zip]

Archive with 3 entries (3 files):
- Table S1-Preferred Reporting Items for Systematic reviews and Meta-analyses checklist.pdf
- Table S2 - Retrieval Search Strategy.pdf
- Table S3 - Methodological quality assessment of selected studies_REVISED.xlsx
