# Supplementary material for: Association of B Cells with Idiopathic Recurrent Pregnancy Loss: A Systematic Review and Meta-Analysis
Source: Int J Mol Sci. 2022 Dec 2;23(23):15200. doi: 10.3390/ijms232315200 (PMC9736675; doi:10.3390/ijms232315200)
Supplement: Supplementary file 1 [file ijms-23-15200-s001.zip › Table S3 - Methodological quality assessment of selected studies_REVISED.xlsx]

## Sheet: Folha1 (2)
	Table S3. Methodological quality assessment of selected studies.
	Items	Alosh et al., 1998	Bohlmann et al., 2010	Carbone et al., 2009	Carbone et al., 2016	Darmochwal-Kolarz et al., 2002	Gao et al., 2021	Gao et al., 2014	Ghafourian et al., 2014	Kwak et al., 1995	Kwak et al., 1998	Lachapelle et al., 1996	Mahmoud et al., 2001	Marron et al., 2019	Marron et al., 2019	Psarra et al., 2001	Quenby et al., 1999	Souza et al., 2002	Zhao et al., 2020	Zhu et al., 2015
	1. Was the research question or objective in this paper clearly stated and appropriate?	●	●	●	●	●	●	●	●	●	●	●	●	●	●	●	●	●	●	●
	2. Was the study population clearly specified and defined?	●	●	●	●	●	●	●	●	●	●	●	●	●	●	●	●	●	●	●
	3. Did the authors include a sample size justification?	●	●	●	●	●	●	●	●	●	●	●	●	●	●	●	●	●	●	●
	4. Were controls selected or recruited from the same or similar population that gave rise to the cases (including the same timeframe)?	●	●	●	●	●	●	●	●	●	● (CD)	●	●	●	●	● (CD)	●	●	●	●
	5. Were the definitions, inclusion and exclusion criteria, algorithms or processes used to identify or select cases and controls valid, reliable, and implemented consistently across all study participants?	●	●	●	●	●	●	●	●	●	●	●	●	●	●	●	● (CD)	●	●	●
	6. Were the cases clearly defined and differentiated from controls?	●	●	●	●	●	●	●	●	●	●	●	●	●	●	●	●	●	●	●
	7. If less than 100 percent of eligible cases and/or controls were selected for the study, were the cases and/or controls randomly selected from those eligible?	●	●	●	●	●	●	●	●	●	●	●	●	●	●	●	●	●	●	●
	8. Was there use of concurrent controls?	●	●	● (CD)	● (CD)	● (CD)	●	●	● (CD)	●	●	●	● (CD)	●	●	●	●	● (CD)	● (CD)	●
	9. Were the investigators able to confirm that the exposure/risk occurred prior to the development of the condition or event that defined a participant as a case?	● (NA)	● (NA)	● (NA)	● (NA)	● (NA)	● (NA)	● (NA)	● (NA)	● (NA)	● (NA)	● (NA)	● (NA)	● (NA)	● (NA)	● (NA)	● (NA)	● (NA)	● (NA)	● (NA)
	10. Were the measures of exposure/risk clearly defined, valid, reliable, and implemented consistently (including the same time period) across all study participants?	●	●	●	●	●	●	●	●	●	●	●	●	●	●	●	●	●	●	●
	11. Were the assessors of exposure/risk blinded to the case or control status of participants?	● (CD)	● (CD)	● (CD)	● (CD)	● (CD)	● (CD)	● (CD)	● (CD)	● (CD)	● (CD)	● (CD)	● (CD)	● (CD)	● (CD)	● (CD)	● (CD)	● (CD)	● (CD)	● (CD)
	12. Were key potential confounding variables measured and adjusted statistically in the analyses? If matching was used, did the investigators account for matching during study analysis?	● (CD)	●	●	●	●	●	●	●	● (CD)	● (CD)	●	●	●	●	● (CD)	●	●	● (CD)	●
	Overall quality (Good, Fair, Poor)	Fair	Good	Good	Good	Good	Good	Good	Good	Fair	Poor	Good	Fair	Fair	Fair	Fair	Fair	Good	Fair	Good
	● Green: Yes; ● Red: No; ● Yellow: Not reported (NR) / Not applicable (NA) / Cannot determine (CD) Assessment performed following NHLBI Quality Assessment Tool guidelines for Case-Control studies (https://www.nhlbi.nih.gov/health-topics/study-quality-assessment-tools).
